# Supplementary material for: Effects of Reduced Crude Protein Diets with Graded Methionine Supplementation on Growth Performance, Nitrogen Utilization, and Serum Metabolomic Profiles in Growing–Finishing Pigs
Source: Animals (Basel). 2026 May 31;16(11):1687. doi: 10.3390/ani16111687 (PMC13255844; doi:10.3390/ani16111687)
Supplement: Supplementary file 1 [file animals-16-01687-s001.zip]

Archive with 3 entries (3 files):
- Supplementary_Figure_S1_Exploratory PLS-DA score plot.pdf
- Supplementary_Table S2_KEGG pathway statistics from serum metabolomic pathway analysis.pdf
- Supplementary_Table_S1_Treatment_Allocation matrix for the metabolism trials_260509.pdf
